# Supplementary material for: Functional Characterization of Porcine NK-Lysin: A Novel Immunomodulator That Regulates Intestinal Inflammatory Response
Source: Molecules. 2021 Jul 13;26(14):4242. doi: 10.3390/molecules26144242 (PMC8307250; doi:10.3390/molecules26144242)
Supplement: Supplementary file 1 [file molecules-26-04242-s001.zip]

Archive with 1 entries (1 files):
- molecules-1283511-supplementary.pdf
